# Supplementary material for: Do existing research summaries on health systems match immunisation managers' needs in middle- and low-income countries? Analysis of GAVI health systems strengthening support
Source: BMC Public Health. 2011 Jun 8;11:449. doi: 10.1186/1471-2458-11-449 (PMC3125377; doi:10.1186/1471-2458-11-449)
Supplement: Additional file 1 — List of systematic reviews included in this study. References and main characteristics of systematic reviews. [file 1471-2458-11-449-S1.XLS]

## Sheet: References
Reference	Type (studies)	Interventions	Outcomes	Search strategy (dates)	Selection criteria	Policy relevance	Geographic relevance	Thematic relevance	Quality	Comments	Full citation
Althabe 2008	Overview of SR (23 reviews and more than 300 studies)	Continuing education, financial and organisational strategies, multi-faceted interventions	Staff practice, health care outcomes (quality of care) related to Maternal and Child Health in LMIC	Not stated	Detailed	Moderate	Moderate	High	High	Research oriented studies; hardly any impact evaluation and few studies with long-term follow-up	Althabe F et al 2008. Strategies for improving the quality of health care in maternal. and child health in low-and middle-income countries: an overview of systematic reviews. Paediatric and Perinatal Epidemiology 2008;22 (Suppl.1):42 –60.
Batt 2004	SR (34, several designs)	Performance-based payments, contracting, Information-Education-Communication, mass campaigns, systems modifications.	Vaccination coverage, costs, cost-effectiveness	Detailed (prior to June 2003)	(as per Pegurri 2005)	Moderate	High	High	Moderate	This review was undertaken as a complement to the work of Pegurri 2005	Batt E et al 2004. The costs, effects and cost-effectiveness of strategies to increase coverage of routine immunizations in low- and middle-income countries: a systematic review of the grey literature. Bull WHO; 82: 689-96.
Bosch-Capblanch 2008	SR (any type of study)	Checklists, training, audit and feed-back, resources, multi-faceted	Supervision frequency, health status, coverage, knowledge or awareness	Detailed (1966 to 2006)	Detailed	Moderate	High	Moderate	High	Replicability of many interventions requiring substantial inputs is unclear	Bosch-Capblanch X and Garner P, 2008 Primary health care supervision in developing countries. Tropical Medicine and International Health; 13(3): 369–383.
Briggs 2006	SR (5, experimental)	Integration of service delivery, multi-faceted	Health care delivery, user views, health status, costs	Detailed (1966 to 2005)	Detailed	Low	High	High	High	None	Briggs CJ and Garner P 2006. Strategies for integrating primary health services in middle- and low-income countries at the point of delivery (Review). Cochrane Database of Systematic Reviews 2006, Issue 2.
Bryce 2005	Evaluation study (12 countries)	Child health policy, essential drug lists, guidelines, training, management tools, community based activities	Quality of care, child survival	Multicountry evaluation series	Detailed	Moderate	High	High	Low	Some conclusions regarding combined effect of IMCI interventions are drawn.	Bryce J et al 2005. Programmatic pathways to child survival: results of multi-country evaluation of IMCI. Health Policy Plan 2005; 20 (suppl 1): i5-i17. doi: 10.1093/heapol/czi055
Bustreo 2003	Narrative review (34)	Contracting, social marketing, regulation, training	Several	Not stated	Not stated	Low	High	Low	Low	None	Bustreo F et al 2003. Can developing countries achieve adequate improvements in child health outcomes without engaging the private sector?. Bulletin of the World Health Organization 2003;81:886-895. .
Calain 2007	Case studies	Integrated disease surveillance, village health volunteers to report	Performance of surveillance system (e.g. detection of outbreaks)	Not stated	Purposive	Low	Moderate	High	Low	Critique of ‘the targeted funding of global, regional or cross-border surveillance programmes’	Calain P 2007 From the field side of the binoculars: a different view on global public health surveillance. Health Policy and Planning 2007;22:13–20.
Chopra 2008	Overview of SR (28)	Training, regulations, including medical schools; financial and organisational strategies (e.g. task shifting)	Various measures of quantity, distribution and performance of staff	Detailed (1979 to 2006)	Detailed	Moderate	Moderate	High	High	This review included reviews by Laurant, Briggs, and Lewin .Identifies a some policy options for human resources	Chopra M et al 2008. Effects of policy options for human resources for health: an analysis of systematic reviews. Lancet 2008; 371:668 -74.
Clements 2008	Non-systematic review (5)	Integration of services (e.g. vitamin A) with vaccination	Coverage; under-five mortality	Not stated	Not stated	Moderate	Moderate	High	Low	None	Clements CJ et al 2008. Using immunization delivery strategies to accelerate. progress in Africa towards achieving the Millennium. Development Goals. Vaccine (2008) 26:1926-33.
Dovlo 2004	Review of WHO documentation	Substitution of cadres with lower qualifications for cadres with higher qualifications	Quality of child care, health status	Detailed	Not stated	Low	High	High	Low	None	Dovlo D 2004. Using mid-level cadres as substitutes for internationally mobile health professionals in Africa. A desk review . Human Resources for Health 2:7.
Dussault 2006	Narrative (published and grey)	Educational reforms, community health workers, recruitment, regulations, incentives	Geographic distribution of health workers	Poorly described (1995 to 2004)	Not stated	Low	Low	Low	Low	Authors’ conclusions are rather general and include many caveats	Dussault and Franceschini, 2006 . Not enough there, too many here: understanding geographical imbalances in the distribution of the health workforce.. Human Resources for Health 2006 May 27;4:12.
Ejemot 2008	SR (14 trials)	Educational programmes, leaflets and discussions	Diarrhoeal episodes in children and adults	Detailed (1966 to 2007)	Detailed	Moderate	Moderate	Moderate	High	A few HSS proposals prioritise water and sanitation. Strong evidence on short-term effects	Ejemot R et al 2008. Hand washing for preventing diarrhoea. Cochrane Database of Systematic Reviews: Reviews 2008 Issue 1.
Ekman 2004	SR (36 published and grey, non-experimental)	Health insurance schemes	Mobilisation of additional resources, financial protection	Detailed (1980 to 2004)	Detailed	Low	Moderate	High	Moderate	‘Strong evidence’ to provide financial protection; ‘evidence of moderate strength’ on cost-recovery; ‘weak or no evidence on the effects on the quality of care’	Ekman B 2004. Community-based health insurance in low-income countries: a systematic review of the evidence. Health Policy and Planning; 19(5): 249–270.
Ensor 2004	Narrative review	Education and information, to reduce consumer cost barriers	Service utilisation	Described elsewhere	Not stated	Low	High	Moderate	Low	Generalisability of evidence from reproductive health interventions is uncertain.	Ensor T 2004. Consumer-led demand side financing in health and education and its relevance for low and middle income countries. International Journal of Health Planning and Management 2004; 19: 267–285.
Ensor 2004	Narrative review of evaluation studies (17)	Vouchers for services, payments conditional on use of services	Educational enrolment, attainment, uptake of health products and services	Not stated	Not stated	Low	Low	Low	Low	Author concludes there is ‘some evidence’ regarding effect of community level demand-side factors on utilization of service.	Ensor T and Cooper S 2004. Overcoming barriers to health service access: influencing the demand side. Health Policy and Planning; 19(2): 69–79.
Fritzen 2007	Narrative review	Related to strategic management of health workforce in LMIC	Several	Not stated (‘recent’)	Not stated	Low	High	High	Low	None	Fritzen S 2007. Strategic management of the health workforce in developing countries: what have we learned?. Human Resources for Health 2007, 5:4.
Gottret 2006	Report	State-funded health care, health insurance schemes	efficiency. equity.	Not stated	Not stated	Low	High	High	Low	None	Gottret P and Schieber G 2006. Health Financing Revisited: A Practitioner’s Guide. The World Bank.
Grilli 2002	SR (20 ITS)	Mass media and multi-faceted	Utilization of health services, uptake of vaccinations	Detailed (1986 to 1999)	Detailed	Moderate	Moderate	Moderate	High	Authors draw moderately firm conclusions about effectiveness of mass media interventions	Grilli R et al 2002. Mass media interventions: effects on health services utilisation. Cochrane Database of Systematic Reviews: Reviews 2002 Issue 1
Grimshaw 2001	Overview of SR (41)	From ‘passive’ to ‘active’ approaches and from ‘single’ to ‘multifaceted’	Behaviour of health providers	Detailed (1966 to 1998)	Detailed	Low	Uncertain	Moderate	Moderate	Authors draw conclusions comparing interventions	Grimshaw JM et al 2001. Changing Provider Behaviour: an overview of systematic reviews of interventions. Medical Care; 39 (8), Supplement 2: II-2-II-45.
Grobler 2009	CSR (empty). RCT, CBA, ITS	Educational, financial or regulatory	Staff recruitment and/or retention in under-served areas.	Detailed (1966 to 2007)	Detailed	Low	Low	High	Moderate	Empty review.	Grobler L et al 2009. Interventions for increasing the proportion of health professionals practising in rural and other underserved areas. Cochrane Database of Systematic Reviews 2009,. Issue 1.
Haines 2004	Narrative review (‘theme paper’)	Guidelines, newsletters, seminars, training, opinion leaders, mass campaign and educational outreach	Treatment and prescribing practices, adherence to guidelines	Not stated	Poorly described	Low	Moderate	Moderate	Moderate	None	Haines A et al 2004. Bridging the implementation gap between knowledge and action for health. Bulletin of the World Health Organization 2004;82:724-732.
Haines 2007	R (published and grey literature, several designs)	Delivery by Community Health Workers of interventions to reduce illness risk	Child survival, cost-effectiveness	Detailed	Detailed	High	High	High	Low	Many HSS countries have created or are expanding such cadres and are putting them at the forefront of efforts to improve immunization and child survival.	Haines A et al 2007. Achieving child survival goals: potential contribution of community health workers. Lancet 2007; 369: 2121-31.
Henderson 2008	R (published and grey)	Performance-based financial and non-financial incentives; non-performance based measures	Quality of care, staff performance and distribution, . informal user fees	Poorly described	Not stated	Low	Moderate	High	Low	Authors do not link findings to policy	Henderson and Tulloch 2008. Incentives for retaining and motivating health workers in Pacific and Asian countries. Human Resources for Health 2008, 6:18. . . .
Jacobson Van 2005	SR (47 RCT)	Reminders	Vaccination coverage rates	Detailed (1966 to 2008)	Detailed	Low	Low	Moderate	High	None	Jacobson Vann JC and Szilagyi P 2005 Patient reminder and recall systems to improve immunization rates. Cochrane Database of Systematic Reviews: Reviews 2005 Issue 3.
Lagarde 2007	SR (10 published and grey, experimental)	Conditional payments	Care-Seeking behaviour, coverage, health status	Detailed	Detailed	High	Low	Low	High	Few HSS countries are exploring conditional cash transfers. Intervention success seems to depend on contextual factors. Authors draw fairly confident about the effectiveness.	Lagarde M et al 2007. Conditional Cash Transfers for Improving Uptake of Health Interventions in Low- and Middle-Income Countries: A Systematic Review. Journal of the American Medical Association 2007; 298(16):1900-10.
Laurant M 2005	SR (25, experimental)	Substitution of nurses for doctors in primary care	Patient outcomes, process of care, resource utilisation	Detailed (1966 to 2002)	Detailed	Moderate	Low	Moderate	High	None	Laurant M et al 2005. Substitution of doctors by nurses in primary care. Cochrane Database of Systematic Reviews 2004, Issue 4.
Lehmann 2008	Narrative review (55 published and grey)	Recruitment and training for rural practice; incentives, working and living conditions	Retention; geographical distribution	Detailed (1997 to 2007)	Focus on LIC	Low	High	High	Low	No conclusions concerning effectiveness that could be used by decision-makers.	Lehmann U et al 2008 . Staffing remote rural areas in middle- and low-income countries: a literature review of attraction and retention. BMC Health Services Research. 2008 Jan 23;8:19.
Lewin 2005	SR (48 experimental)	Lay health workers	Morbidity and mortality, health service uptake, behaviour change, psycho-social, quality of life, health outcomes	Detailed (1966 to 2001)	Detailed	High	Moderate	Moderate	High	Authors advise caution in generalizing to developing countries. Likely benefits promoting immunisation uptake and improving outcomes for Acute Respiratory Infections and malaria	Lewin S et al 2005. Lay health workers in primary and community health care. Cochrane Database of Systematic Reviews 2005, Issue 1.
Lewin 2008	Overview of SR (20)	Governance, financial and delivery	Service utilization, quality of care and health outcomes	Detailed (up to 2007 or 2008)	Detailed	High	Moderate	High	High	Firm conclusions about user fees and task shifting; tentative conclusions on integration of services and change of health care providers behaviours	Lewin S et al 2008. Supporting the delivery of cost-effective interventions in primary health-care systems in low-income and middle-income countries: an overview of systematic reviews. Lancet 372:928 -39.
Liu X 2008	R (16, quasi / experimental, observational)	Specific services for defined health conditions (e.g. diarrhoea; packaged primary health care; other services arrangements)	Access, quality of care, equity, efficiency	Detailed (1999 to 2007)	Detailed	Moderate	High	High	Moderate	Some conclusions about access; uncertain in other outcomes	Liu X et al 2008. The effectiveness of contracting-out primary health care services in developing countries: a review of the evidence. Health Policy and Planning 2008;23:1-13.
Loevinsohn 2005	SR (10 experimental)	Contracting	Quality of care, services provided	Detailed	Detailed	High	High	Moderate	Moderate	None	Loevinsohn B and Harding A, 2005. Buying results? Contracting for health service delivery in developing countries. Lancet 2005; 366:676-81.
Marquez 2002	Narrative review	Audit and feedback, self-assessment and peer review, multi-faceted	Adherence to IMCI protocols, guidelines, clinical practices	Not stated	Not stated	Low	Moderate	Moderate	Low	None	Marquez L and Kean L 2002. Making Supervision Supportive and Sustainable: new approaches to old problems. MAQ PAPER NO. 4. 2002. Supplement to Population Reports, Volume XXX, No. 4.
McDonald 2008	SR (19 published and grey, quasi / experimental)	Education for hygiene practices, insecticide, water and sanitations	Diarrhoeal disease, trachoma	Detailed (prior to 2004)	Detailed	High	Moderate	High	High	A few HSS proposals prioritise water and sanitation. Strong evidence regarding the effect of education and hand washing on diarrhoeal disease; some evidence of effects of education and other interventions	McDonald E et al 2008. Are hygiene and public health interventions likely to improve outcomes for Australian Aboriginal children living in remote communities? A systematic review of the literature. BMC Public Health 2008, 8:153.
McIntyre 2007	Narrative review (several designs, including theory)	Government funding, health insurance, out of pocket payment	Feasibility, equity, efficiency, sustainability	Not stated	Not stated	Moderate	High	High	Low	The author notes ‘a paucity of success stories’ and does not draw firm conclusions	McIntyre D 2007. Learning from experience: health care financing in low- and middle-income countries. Global Forum for Health Research.
Mills 1998	Case studies (6)	Contracting for services	Costs and quality	Detailed	Detailed	Low	Moderate	Low	Low	None	Mills A 1998. To contract or not to contract: issues for low and middle income countries. Health Policy and Planning 13 (1):32-40.
Oliveira-Cruz 2003a	Review of evaluation studies (116)	Interventions targeting households and community, health services, health sector policy and strategic management	Behaviours, access, coverage, staff practices, quality of care, geographical distribution of staff, integration, availability and use of resources, functionality of health Information systems	Detailed (post 1990)	Detailed	Moderate	High	High	Low	Authors draw qualified conclusions concerning community participation, Community Health Workers, training and supervision, quality assurance methods, and integrated approaches to the supply and use of drugs	Oliveira-Cruz V et al 2003 . Delivery of priority health services: searching for synergies within the vertical versus horizontal debate . Journal of International Development. 15, 67–86.
Oliveira-Cruz 2003b	Traditional review	Vertical programmes and integration for several diseases and programmes	Health system outcomes: human resources, organisation and management, and health infrastructure and supplies	Not stated	Not stated	Moderate	High	High	Low	Policy recommendations are rather general and based more on argument than on research evidence	Oliveira-Cruz V et al 2003. Approaches to overcoming constraints to effective health service delivery: a review of the evidence. Journal of International Development; 15: 41-65.
Palmer 2000	Narrative review, theoretical analysis	Various forms of contracting for primary care	Various features and potential pros and cons of contracts, rather than outcomes	Not stated (late 1980s to 2000)	Vague (PHC)	Low	Low	High	Low	None	Palmer N 2000. The use of private-sector contracts for primary health care: theory, evidence and lessons for low-income and middle-income countries. Bulletin of the World Health Organization, 2000, 78 (6): 821-9.
Palmer 2004	Review (published and grey)	User fees, insurance schemes, contracting, conditional cash transfers, multi-faceted	Utilization of services, equity	Detailed (1995 to 2004)	Detailed	Moderate	Moderate	High	Moderate	‘Some cautious conclusions’	Palmer N et al, 2004. Health financing to promote access in low income settings - how much do we know?. Lancet 2004; 364:1365-70.
Pappaioanou 2003	Evaluation in 4 countries	Data for Decision Making project tailored to the country’s health system needs, priorities, and existing capacities and data sources.	Data use and availability	Purposive	Purposive	Moderate	Moderate	High	Low	Replicability uncertain	Pappaioanou M et al 2003. Strengthening capacity in developing countries for evidence-based public health: the data for decision-making project. Social Science & Medicine 57 (2003)1925 –1937.
Patouillard 2007	SR (52 published and grey)	Social marketing, vouchers, pre-packaging of drugs, regulation, training, franchising, accreditation, contracting out	Utilization of services, quality, equity	Detailed (1990 to publication)	Detailed	Low	High	High	Moderate	‘many studies assess relatively short-term effects under controlled conditions’	Patouillard E et al 2007. Can working with the private for-profit sector improve utilization of quality health services by the poor? A systematic review of the literature. International Journal for Equity in Health 2007, 6:17.
Pegurri 2005	SR (40, several designs)	Training, supervision, Community Health Workers, changes to immunisation schedule. Intensity of care, reminders, mass campaigns	Vaccination coverage, costs, cost-effectiveness	Detailed (before 2002)	Detailed	High	High	High	High	Authors caution against generalising from these results.	Pegurri E et al 2005. The effects and costs of expanding the coverage of immunisation services in developing countries: a systematic literature review. Vaccine 23 (2005) 1624–1635.
Preker 2002	Reviews (several sources, data and reports)	Several financing interventions	Mobilizing resources, financial protection	Not stated (post 1990)	Not stated	Moderate	Moderate	High	Low	‘evidence that community financing arrangements make a positive contribution to the financing of health care’	Preker A et al 2002. Effectiveness of community health financing in meeting the cost of illness. Bulletin of the World Health Organization 2002;80:143-150.
Ray 2004	R (15, several designs)	Traditional Birth Attendants or village midwives; in some as part of a larger package	Maternal mortality, referral, health status, knowledge by Traditional Birth Attendants	Detailed (1966 to 2003)	Stated criteria refer to content but not to quality	Low	High	High	Moderate	Effects of training of attendants could not be isolated from those of other improvements.	Ray AM and Salihu HM 2004. The impact of maternal mortality interventions using traditional birth attendants and village midwives. Journal of Obstetrics and Gynaecology; 24(1): 5-11.
Rosato 2008	Review (6, several designs)	Community mobilisation . for maternal and child health	Mortality	Not stated	Not stated	Low	High	High	Low	Community mobilisation interventions appear rather complex.	Rosato M et al 2008. Community participation: lessons for maternal, newborn, and child health. Lancet 2008; 372:962 -71.
Rowe 2005	Overview of reviews (published and grey)	Guidelines, training strategies, job aids, telemedicine, assessments, managerial strategies, essential drugs programme, integration of services, community case management, financing, community participation, mass media, multi-faceted interventions	Various measures of health worker performance	Described (1966 to 2004)	Not stated	Moderate	High	High	Moderate	‘Mixed’ results. Authors draw quite general conclusions.	Rowe A et al 2005. How can we achieve and maintain high-quality performance of health workers in low-resource settings?. Lancet 2005; 366: 1026-35.
Sibley 2007	SR (4 experimental)	Training in essential and emergency obstetric care and clinical outreach as part of a package of interventions	Referral, morbidity, mortality, staff and users behaviours	Detailed	Detailed	Moderate	High	High	High	Tentative conclusions	Sibley LM et al 2007 (Last assessed as up-to-date in 2008). Traditional birth attendant training for improving health behaviours and pregnancy outcomes. Cochrane Database of Systematic Reviews 2007, Issue 3.
Siddiqi 2005	R (44 experimental)	Audit and feedback, education and training, consensus, opinion leaders, educational strategies, multifaceted	Compliance with standards, health outcomes	Detailed (details available on request) (1966 to 2003)	Detailed	Moderate	Moderate	Moderate	Moderate	The review found ‘strong evidence’ – mainly from LMIC for some interventions	Siddiqi K et al 2005. Getting evidence into practice: what works in developing countries?. International Journal for Quality in Health Care 2005; Volume 17, Number 5: pp. 447-53.
Waisbord 2005	Examples from research studies	Various communication interventions	Various outcomes including immunization coverage	Not stated	Not stated	Low	High	High	Low	The purpose of this document seems to be advocacy for communications interventions rather than appraisal of the evidence of effectiveness.	Waisbord S and Larson HJ 2005. Why invest in communication for immunization? Evidence and lessons learned. A joint publication of the Health Communication Partnership based at Johns Hopkins Bloomberg School of Public Health/Center for Communication Programs (Baltimore) and the United Nations Children’s Fund (New York).
Waters 2003	R (42, published and grey, several designs)	Regulation, contracting, financing and social marketing, training	Measures reflecting contribution of private sector	Detailed (1980 to 2003)	Detailed	Moderate	High	Moderate	Low	Few HSS proposals involve social marketing or regulation, etc; contracting is a priority for some	Waters H et al 2003. Working with the private sector for child health. Health Policy and Planning; 18(2): 127-37.
Willis-Shattuck 2008	SR (20 published and grey, several designs)	Financial, reforms, training	Staff motivation, retention	Detailed (1980 to 2007)	Detailed	Low	High	High	Low	No conclusions of relevance to decision-makers could be drawn	Willis-Shattuck M et al 2008. Motivation and retention of health workers in developing countries: a systematic review. BMC Health Serv Res. 2008 Dec 4;8:247.
	Abbreviations
	CBA	Controlled Before and After
	ITS	Interrupted Time Series
	LIC	Low Income countries
	LMIC	Low- and middle-income countries
	RCT	Randomised Controlled Trial
	R	Review (non-systematic)
	SR	Systematic review
